# Supplementary material for: Exploring the Phase Space of Multi-Principal-Element Alloys and Predicting the Formation of Bulk Metallic Glasses
Source: Entropy (Basel). 2020 Mar 2;22(3):292. doi: 10.3390/e22030292 (PMC7516748; doi:10.3390/e22030292)
Supplement: Supplementary file 1 [file entropy-22-00292-s001.zip]

Archive with 32 entries (32 files):
- alloyGenerator.py
- CuMgCa_RC.png
- CuMgCa_RC_vs_castDiameter.png
- CuZrTi_animation.gif
- CuZrTi_RC.png
- database.py
- ParaCal Ver.5.py
- paraCalLib.py
- Supplementary.docx
- ZrTiCuNi R_c sorted.png
- ZrTiCuNi R_c unsorted zoomed.png
- ZrTiCuNi R_c unsorted.png
- database/atomic_weights.txt
- database/atomicRadii.txt
- database/densities.txt
- database/electronegativity.txt
- database/elements.txt
- database/meltingTemperatures.txt
- database/mixing_enthalpies_AB.txt
- database/valenceElectronConc.txt
- ParaCal Ver.5.ipynb
- QuickGuide/Step1.png
- QuickGuide/Step2a.png
- QuickGuide/Step2b.png
- QuickGuide/Step3.png
- QuickGuide/Step4.png
- QuickGuide/Step5.png
- QuickGuide/Step6.png
- QuickGuide/Step7.png
- QuickGuide/Step8.png
- QuickGuide/Step9.png
- ParaCal-QuickGuide.pdf
