# Supplementary material for: Exploring the Phase Space of Multi-Principal-Element Alloys and Predicting the Formation of Bulk Metallic Glasses
Source: Entropy (Basel). 2020 Mar 2;22(3):292. doi: 10.3390/e22030292 (PMC7516748; doi:10.3390/e22030292)
Supplement: Supplementary file 1 [file entropy-22-00292-s001.zip › alloyGenerator.py]

# -*- coding: utf-8 -*-
"""
Created on Thu Dec 12 17:14:04 2019

@author: m_gabs01
"""

import itertools

#sorts list of compositions and discards composition not adding up to 100%
def sortBySum(lst):
    print('Sorting alloys...')
    sorted_lst = []
    for i in lst:
        sum = 0
        for j in i:
            
            sum += j
        if sum == 100:
            sorted_lst.append(i)
             
    print('Alloys sorted!')
    
    return sorted_lst

#generate and sort permutations from list of all combination
def sortPermutations(lst, noc):
    print('Permutating alloys...')
    plst = []
    
    for i in lst:
        for j in list((set(itertools.permutations(i, noc)))):
            plst.append(j)

    print('Alloys permutated!')
    return sorted(plst)

#generates alloys using comibanatorics
def generateAlloys(elements, step = 1):
    print('Generating alloys...')
    noc = len(elements)
    return getAlloys(elements, sortPermutations(sortBySum(
        itertools.combinations_with_replacement(
            list(range(step, 100, step)),noc)),noc))

#returns the name of alloy, its elements and composition
def getAlloys(elements, compositions):
    nummap = {ord(c): ord(t) for c, t in zip(u"0123456789", u"₀₁₂₃₄₅₆₇₈₉")}
    alloys = []
    for composition in compositions:
        alloy = ''
        for i, element in enumerate(elements):
            alloy += element + '{:05.2f}'.format(composition[i])
        alloys.append(alloy.translate(nummap))
    return alloys, elements, compositions

#generates list of Micro-Alloys
def generateMicroAlloys(elements, step, micro_element, micro_limit, micro_step):
    noc = len(elements)
    print('Generating alloys...')
    return getAlloys(*microAlloy(elements, sortPermutations(sortBySum(
        itertools.combinations_with_replacement(
            list(range(step, 100, step)),noc)),noc), micro_element, micro_limit, micro_step))

#microalloys a list of generated alloys
def microAlloy(elements, compositions, micro_element, micro_limit, micro_step):
    new_comps = []
    micro_comps = list(map(lambda x:
                           round(x * micro_step, 2),
                           list(range(1,int(micro_limit/micro_step) + 1 ,1))))
    for comp in compositions:
        for m_comp in micro_comps:
            new_comp = list(
                        map(lambda x: 
                            round(x*(100-m_comp)/100, 2), comp))
            new_comp.append(m_comp)
            new_comps.append(new_comp)
            
    elements.append(micro_element)
    return elements, new_comps
