# Supplementary material for: Exploring the Phase Space of Multi-Principal-Element Alloys and Predicting the Formation of Bulk Metallic Glasses
Source: Entropy (Basel). 2020 Mar 2;22(3):292. doi: 10.3390/e22030292 (PMC7516748; doi:10.3390/e22030292)
Supplement: Supplementary file 1 [file entropy-22-00292-s001.zip › database.py]

# -*- coding: utf-8 -*-
"""
Created on Thu Dec 12 17:06:16 2019

@author: m_gabs01
"""

databasepath = 'database'

def loadDataBase(databasepath = databasepath):
    """
    loads element data from paracal data base and returns:
    element_list         : list
    mixing_enthalpies_AB : dic
    atomicRadii          : dic
    meltingTemperatures  : dic
    valenceElectronConc  : dic
    electronegativity    : dic
    """
    element_list = []
    file = open(databasepath + '/' + 'elements.txt')
    for line in file.readlines():
        element_list.append(line.strip())
    file.close()

    # Values Hardcoded from http://www.entall.imim.pl/calculator/ for AB equiatomic binary alloys
    mixing_enthalpies_AB =   {}
    file = open(databasepath + '/' + 'mixing_enthalpies_AB.txt')
    for line in file.readlines():
        (key, val) = line.split()
        mixing_enthalpies_AB[key] = float(val)
    file.close()
    
    # Sheng GUO, et al/Progress in Natural Science: Materials International 21(2011) 433−446.
    atomicRadii =            {}
    file = open(databasepath + '/' + 'atomicRadii.txt')
    for line in file.readlines():
        (key, val) = line.split()
        atomicRadii[key] = float(val)  
    file.close()

    #https://www.ptable.com/?lang=en#Property/MeltingPoint
    meltingTemperatures =    {}
    file = open(databasepath + '/' + 'meltingTemperatures.txt')
    for line in file.readlines():
        (key, val) = line.split()
        meltingTemperatures[key] = float(val)  
    file.close()
    
    # Sheng GUO, et al/Progress in Natural Science: Materials International 21(2011) 433−446.
    valenceElectronConc =    {}
    file = open(databasepath + '/' + 'valenceElectronConc.txt')
    for line in file.readlines():
        (key, val) = line.split()
        valenceElectronConc[key] = float(val)    
    file.close()

    # Sheng GUO, et al/Progress in Natural Science: Materials International 21(2011) 433−446.
    electronegativity =      {}
    file = open(databasepath + '/' + 'electronegativity.txt')
    for line in file.readlines():
        (key, val) = line.split()
        electronegativity[key] = float(val)    
    file.close()
    
    #https://www.ptable.com/
    atomic_weights =      {}
    file = open(databasepath + '/' + 'atomic_weights.txt')
    for line in file.readlines():
        (key, val) = line.split()
        atomic_weights[key] = float(val)    
    file.close()
    
    #https://www.ptable.com/
    densities =      {}
    file = open(databasepath + '/' + 'densities.txt')
    for line in file.readlines():
        (key, val) = line.split()
        densities[key] = float(val)    
    file.close()
    
    return (element_list, 
            mixing_enthalpies_AB, 
            atomicRadii, 
            meltingTemperatures, 
            valenceElectronConc, 
            electronegativity,
            atomic_weights,
            densities)
