# Supplementary material for: Exploring the Phase Space of Multi-Principal-Element Alloys and Predicting the Formation of Bulk Metallic Glasses
Source: Entropy (Basel). 2020 Mar 2;22(3):292. doi: 10.3390/e22030292 (PMC7516748; doi:10.3390/e22030292)
Supplement: Supplementary file 1 [file entropy-22-00292-s001.zip › paraCalLib.py]

# -*- coding: utf-8 -*-
"""
Created on Thu Dec 12 17:36:55 2019

@author: m_gabs01
"""
import alloyGenerator as ag
import database as db
import itertools
import math
import numpy as np
import pandas as pd
import random
from scipy.stats import norm

#load database 
element_list,\
mixing_enthalpies_AB,\
atomicRadii,\
meltingTemperatures,\
valenceElectronConc,\
electronegativity,\
atomic_weights,\
densities = db.loadDataBase()

# creates alloy name from elements and composition
def getAlloy(elements, composition):
    alloy = ''
    for i, element in enumerate(elements):
        alloy += element + '{}'.format(int(composition[i]))
    return alloy

# prints all possible element pairs for a given set of elements
def PrintElementPairs(elements):
    elementsAB = []
    for elementA in elements:
        for elementB in elements:
            if elementA != elementB:
                elementsAB.append([elementA, elementB])
    
    # remove doubled permutations
    elementsAB = sorted(set(tuple(sorted(pair)) for pair in elementsAB))

    for pair in elementsAB:
        print('{} {}'.format(pair[0],pair[1]))
        
# returns a 2D list of all element pairs
def GetElementPairs2D(elements):
    elementsAB = []
    for elementA in elements:
        for elementB in elements:
            if elementA != elementB:
                elementsAB.append([elementA, elementB])

    elementsAB = sorted(set(tuple(sorted(pair)) for pair in elementsAB))
    return elementsAB

# returns a list of all element pairs as 'A-B'
def GetElementPairs1D(elements):
    elementsAB = []
    for elementA in elements:
        for elementB in elements:
            if elementA != elementB:
                elementsAB.append([elementA, elementB])

    elementsAB = sorted(set(tuple(sorted(pair)) for pair in elementsAB))
    elementsAB_List = []
    for pair in elementsAB:
        elementsAB_List.append(pair[0] + '-' + pair[1])
    return elementsAB_List

# parameter formulas taken from:
# Zhang, Y., et al.,
# Solid-Solution Phase Formation Rules for Multi-component Alloys.
# Advanced Engineering Materials, 2008. 10(6): p. 534-538.
# Guo, S. and C.T. Liu,
# Phase stability in high entropy alloys: 
# Formation of solid-solution phase or amorphous phase.
# Progress in Natural Science: Materials International, 2011. 21(6): p. 433-446.
    
# retrieves needed mixing enthalpies from list
def FindMixingEnthalpies(elements, mixing_enthalpies_AB):
    elementPairs = GetElementPairs1D(elements)
    DeltaH_AB = np.zeros(len(elementPairs))
    
    for i, pair in enumerate(elementPairs):
        DeltaH_AB[i] = mixing_enthalpies_AB[pair]
        
    return DeltaH_AB

# calculates averaged mixing enthalpy for given elements
def calcMixingEnthalpy(elements, composition, mixing_enthalpies_AB):
    DeltaH_AB = FindMixingEnthalpies(elements, mixing_enthalpies_AB)
    Omega_ij = np.multiply(DeltaH_AB, 4)
    pairs = GetElementPairs2D(elements)
    ci = np.zeros(len(DeltaH_AB)) 
    cj = np.zeros(len(DeltaH_AB))
    
    for k, pair in enumerate(pairs):
        i = elements.index(pair[0]) 
        j = elements.index(pair[1])
        ci[k] = composition[i] / 100
        cj[k] = composition[j] / 100
            
    cicj = np.multiply(ci, cj)
    Omegaij_ci_cj = np.multiply(Omega_ij, cicj)
    return np.sum(Omegaij_ci_cj)

# calculates configurational mixing entropy for given composition
def calcConfigEntropy(composition):
    R = 8.3144598
    ScLnc = 0
    
    for i, c in enumerate(composition):
        ScLnc += c / 100 * math.log(c / 100)
        
    return -1*R*ScLnc

# calculates mismatch of atomic radii delta
def calcDelta(elements, composition, atomicRadii):
    r_avg = 0
    
    for i, element in enumerate(elements):
        r_avg += composition[i] * atomicRadii[element] / 100
        
    r_sum = 0
    
    for i, element in enumerate(elements):
        r_sum += composition[i] * math.pow(1 - atomicRadii[element] / r_avg, 2) /100
        
    return 100 * math.sqrt(r_sum)

# calculates averaged valence electron concentration
def calcVEC(elements, composition, valenceElectronConc):
    vec_avg = 0
    
    for i, element in enumerate(elements):
        vec_avg += composition[i] * valenceElectronConc[element] / 100
        
    return vec_avg

# calculates averaged electronegativity difference 
def calcDeltaX(elements, composition, electronegativity):
    x_avg = 0
    
    for i, element in enumerate(elements):
        x_avg += composition[i] * electronegativity[element] / 100
        
    x_sum = 0
    
    for i, element in enumerate(elements):
        x_sum += composition[i] * math.pow(x_avg - electronegativity[element], 2) / 100
        
    return math.sqrt(x_sum)

# calculates ration of enthalpy and entropy at melting point: Omega
def calcOmega(elements, composition, meltingTemperatures, delta_S_mix, delta_H_mix):
    tm_avg = 0
    
    for i, element in enumerate(elements):
        tm_avg += composition[i] * meltingTemperatures[element] / 100
            
    return tm_avg*delta_S_mix/abs(1000*delta_H_mix), tm_avg
      
# calculates averaged melting temperatures      
def calcT_m(elements, composition, meltingTemperatures):
    tm_avg = 0
    
    for i, element in enumerate(elements):
        tm_avg += composition[i] * meltingTemperatures[element] / 100
        
    return tm_avg

# calculates gibbs free energy at melting point
def calcDeltaGibbs(enthalpy, entropy, t_m):
    return enthalpy - entropy * t_m / 1000

# calculates averaged density
def calcAvgDensity(elements, composition, densities):
    rho_avg = 0
    
    for i, element in enumerate(elements):
        rho_avg += composition[i] * densities[element] / 100
        
    return rho_avg

#calculates averaged molar volume
def calcAvgMolVol(elements, composition, atomic_weights, density):
    Avg_MolVol = 0 
    avg_MolMass = 0
    
    for i, element in enumerate(elements):
        avg_MolMass += composition[i] * atomic_weights[element] / 1000 / 100
        
    Avg_MolVol =  avg_MolMass / density 
        
    return Avg_MolVol

#calculates averaged molar mass
def calcAvgMolMass(elements, composition, atomic_weights):
    avg_MolMass = 0
    
    for i, element in enumerate(elements):
        avg_MolMass += composition[i] * atomic_weights[element] / 1000 / 100
        
    return avg_MolMass

# calculates viscosity according to:
# Battezzati, L. and A.L. Greer,
# The viscosity of liquid metals and alloys.
# Acta Metallurgica, 1989. 37(7): p. 1791-1802.
def calcViscosity(elements, composition, densities, atomic_weights, meltingTemperatures):
    t_m = calcT_m(elements, composition, meltingTemperatures)
    density = calcAvgDensity(elements, composition, densities)
    avgMolVol = calcAvgMolVol(elements, composition, atomic_weights, density)
    avgMolMass = calcAvgMolMass(elements, composition, atomic_weights)
    
    C_A = 1.85 * 10**-7
    
    eta = C_A * (avgMolMass * t_m) ** (1/2) / avgMolVol ** (2/3)
    
    return eta

#Hines, Walls, Jethani from Metal Trans Volume 16A Feb 1985
def calcAtomicDist(elements, composition, atomicRadii, coordNumb = 8.9):
    r_avg = 0
    
    for i, element in enumerate(elements):
        r_avg += composition[i] * atomicRadii[element] / 100
    
    a = 4 * r_avg * ((coordNumb / 4. - 2.) * 2**(-1/2)+(3 - coordNumb / 4.) * 3**(-1/2))
    
    return a * 10**-10 #Angström to m
    
# calculates the critical cooling rate based on 
# Takeuchi, A. and A. Inoue,
# Quantitative evaluation of critical cooling rate for metallic glasses.
# Materials Science and Engineering: A, 2001. 304-306: p. 446-451.
def calcCritCoolRate(elements, composition,
                     mixing_enthalpies_AB,
                     densities, atomic_weights,
                     meltingTemperatures, atomicRadii):
    
    enthalpy = calcMixingEnthalpy(elements, composition, mixing_enthalpies_AB)
    entropy = calcConfigEntropy(composition)
    t_m = calcT_m(elements, composition, meltingTemperatures)
    gibbs = calcDeltaGibbs(enthalpy, entropy, t_m)
    eta = calcViscosity(elements, composition, densities,
                        atomic_weights, meltingTemperatures)
    a = calcAtomicDist(elements, composition, atomicRadii)
    
    Z = 2 * 10**-6
    k_B = 1.38064852 * 10**-23
    R = 8.31446261815324 / 1000 # from J/K*mol to kJ/K*mol
    
    r_c = Z * k_B * t_m**2 * math.exp(gibbs / (R * 295)) / (a**3 * eta)
    
    return r_c

# calculates parameters for a list of alloys and returns a list for each
def CalcParameters(alloys, elements, compositions,
                   mixing_enthalpies_AB = mixing_enthalpies_AB,
                   atomicRadii = atomicRadii,
                   valenceElectronConc = valenceElectronConc,
                   electronegativity = electronegativity,
                   meltingTemperatures = meltingTemperatures,
                   densities = densities):

    delta_H_mix = []
    delta_S_mix = []
    omega = []
    tm_avg = []
    delta = []
    vec = []
    delta_X = []
    r_c = []

    print('Calculating parameters...')
    for i, composition in enumerate(compositions):
        delta_H_mix.append(calcMixingEnthalpy(elements,
                                              composition,
                                              mixing_enthalpies_AB))
        
        delta_S_mix.append(calcConfigEntropy(composition))
        
        omega_temp, tm_avg_temp = calcOmega(elements, composition,
                                            meltingTemperatures,
                                            delta_S_mix[i],
                                            delta_H_mix[i])
        omega.append(omega_temp)
        tm_avg.append(tm_avg_temp)
        
        delta.append(calcDelta(elements, composition, atomicRadii))
        
        vec.append(calcVEC(elements, composition, valenceElectronConc))
        
        delta_X.append(calcDeltaX(elements, composition, electronegativity))
        
        r_c.append(calcCritCoolRate(elements, composition,
                                    mixing_enthalpies_AB,
                                    densities, atomic_weights,
                                    meltingTemperatures, atomicRadii))
        
    print('Parameters calculated!')
    return alloys, elements, compositions, delta_H_mix, delta_S_mix, tm_avg, omega, delta, vec, delta_X, r_c

# constructs a pandas data frame from data lists
def ConstructDataFrame(alloys, elements, compositions,
                       delta_H_mix, delta_S_mix, tm_avg,
                       omega, delta, vec,
                       delta_X, r_c):
    print('Constructing data frame...')
    parameters = np.array([delta_H_mix, delta_S_mix, tm_avg, omega, delta, vec, delta_X, r_c])
    data = np.hstack((compositions,parameters.T))
    columns = elements + [u"ΔHmix/(kJ·mol\u207B\u00B9)",
                          u"ΔSmix/(J·K\u207B\u00B9·mol\u207B\u00B9)",
                          "T_m/(K)", "Ω", "δ/(%)", "VEC", "Δχ",
                          u"R_C/(K·s\u207B\u00B9)"]
    df = pd.DataFrame(data, dtype = 'float', index = alloys, columns = columns)
    print('Data frame constructed!')
    
    return df

# choose a random composition for noc elements
def randComposition(noc, max_perc = 100):
    comp = [1] * noc
    random.seed()
    while sum(comp) <= max_perc - 1:
        i = random.randint(0, noc - 1)
        try:
            comp[i] = comp[i] + random.randint(1, max_perc - sum(comp))
        except:
            comp[i] = comp[i] + 1
            continue
            
    random.seed()
    random.shuffle(comp)
    return comp

# choose a random composition for noc elements 
# from a given starting composition
def randComp_constrict(comp_given, noc):
    assert len(comp_given) <= noc
    if len(comp_given) == noc:
        return comp_given
    else:
        noc_red = noc - len(comp_given)
        max_perc = 100 - sum(comp_given)
        comp = comp_given + randComposition(noc_red, max_perc)
        if sum(comp_given) >= 100:
            comp = normalizeComp(comp)
        return comp
    
# normalize a composition to sum up to 100 percent 
# for deviating compositions
def normalizeComp(comp):
    sum_comp = sum(comp)
    norm_comp = [c * 100 // sum_comp for c in comp]
    diff = 100 - sum(norm_comp)
    rel_errors = [diff / c for c in comp] 
    while diff > 0:
        max_value = max(rel_errors)
        max_index = rel_errors.index(max(rel_errors))
        norm_comp[max_index] = norm_comp[max_index] + 1
        rel_errors[max_index] = 0
        diff = diff - 1
    assert sum(norm_comp) == 100
    return norm_comp
    
# generates a new comp by varying a given comp in a random direction
def varyComp(old_comp, noc, max_range = 10):
    comp_diff = [0] * noc
    random.seed()
    i_change = random.randint(0, noc - 1)
    
    while comp_diff[i_change] == 0:
        comp_diff[i_change] = random.randint(-max_range, max_range)
        while not(1 <= old_comp[i_change] + comp_diff[i_change] <= 101 - noc):
            comp_diff[i_change] = random.randint(-max_range, max_range)
    
    while sum(comp_diff) != 0:
        i_adjust = random.randint(0, noc - 1)
        while i_adjust == i_change:
            i_adjust = random.randint(0, noc - 1)
        adjust = 1 if comp_diff[i_change] < 0 else -1
        comp_diff[i_adjust] = comp_diff[i_adjust] + adjust
            
    random.seed()
    random.shuffle(comp_diff)
    new_comp = [sum(comp) for comp in zip(old_comp, comp_diff)]
    
    
    for i in range(len(new_comp)):
        if new_comp[i] < 1:
            old = new_comp[i]
            new_comp[i] = 1
            diff = old - 1
            index_max = new_comp.index(max(new_comp))
            new_comp[index_max] = new_comp[index_max] + diff
    
    return new_comp

# picks noc random elements
def pickElements(elements, noc):
    return random.sample(elements, noc)

# picks additional random elements to a given composition
# until a list of noc elements is created
def pickElem_constrict(elements_given, elements, noc):
    assert len(elements_given) <= noc
    if len(elements_given) == noc:
        return elements_given
    else:
        elem_filt = elements.copy()
        for elem in elements_given:
            elem_filt.remove(elem)
        noc_red = noc - len(elements_given)
        return elements_given + pickElements(elem_filt, noc_red)

# return True if choosen set of parameters correspond to and
# bulk metallic glass according to:
# Phase stability in high entropy alloys: 
# Formation of solid-solution phase or amorphous phase.
# Progress in Natural Science: Materials International, 2011. 21(6): p. 433-446.
def isBMG(enthalpy, entropy, delta, 
          enthalpy_bounds = [-35, -8.5], 
          entropy_bounds = [7, 14], 
          delta_bounds = [9, math.inf]):
    b_enthalpy = enthalpy_bounds[0] <= enthalpy <= enthalpy_bounds[1]
    b_entropy  = entropy_bounds[0]  <= entropy <= entropy_bounds[1]
    b_delta    = delta_bounds[0]    <= delta <= delta_bounds[1]
    b_isBMG = all([b_enthalpy, b_entropy, b_delta])
    return b_isBMG

# finds a bulk metallic glass by checking isBMG() for randomly generated alloys
def findBMGs(noc, cand_Num = 1000, elem_given = [], comp_given = [], max_tries_ord = 2,
             element_list = element_list,
             mixing_enthalpies_AB = mixing_enthalpies_AB,
             atomicRadii = atomicRadii,
             meltingTemperatures = meltingTemperatures,
             densities = densities):
    
    nummap = {ord(c): ord(t) for c, t in zip(u"0123456789", u"₀₁₂₃₄₅₆₇₈₉")}
    df = pd.DataFrame(columns = [u"ΔHmix/(kJ·mol\u207B\u00B9)",
 				 u"ΔSmix/(J·K\u207B\u00B9·mol\u207B\u00B9)",
 				 "δ/(%)",
                                 u"R_C/(K·s\u207B\u00B9)",
 				 "is BMG?"])
    tries = 0
    
    max_tries = cand_Num**max_tries_ord
    if max_tries < 10000:
        max_tries = 10000
    
    while len(df.index) < cand_Num:
        comp = randComp_constrict(comp_given, noc)
        elem = pickElem_constrict(elem_given, element_list, noc)
        alloy = getAlloy(elem, comp)
        enthalpy = calcMixingEnthalpy(elem, comp, mixing_enthalpies_AB)
        entropy = calcConfigEntropy(comp)
        delta = calcDelta(elem, comp, atomicRadii)
        r_c = calcCritCoolRate(elem, comp,
                     	       mixing_enthalpies_AB,
                     	       densities, atomic_weights,
                     	       meltingTemperatures, atomicRadii)
        b_isBMG = isBMG(enthalpy, entropy, delta)
        if b_isBMG :
            values = [enthalpy, entropy, delta, r_c, b_isBMG]
            data = dict(zip([u"ΔHmix/(kJ·mol\u207B\u00B9)",
			     u"ΔSmix/(J·K\u207B\u00B9·mol\u207B\u00B9)", 
			     "δ/(%)",
                             u"R_C/(K·s\u207B\u00B9)",
                             "is BMG?"], values))
            row = pd.Series(data, name = alloy.translate(nummap))
            #row = pd.Series(data, name = alloy)
            if not(alloy.translate(nummap) in df.index):
                df = df.append(row)
                tries = 0
            
        if tries >= max_tries:
            print('Maximum number of tries reached. Search aborted!')
            break
        tries = tries + 1
        
    return df

# finds a bulk metallic glass by randomly generating alloys and 
# then varies it using varyComp()
def find_and_vary_BMG(noc, cand_Num = 1000, max_tries = 100000, 
                      elem_given = [], comp_given = [],
                      element_list = element_list,
                      mixing_enthalpies_AB = mixing_enthalpies_AB,
                      atomicRadii = atomicRadii,
                      meltingTemperatures = meltingTemperatures,
                      densities = densities):
    
    nummap = {ord(c): ord(t) for c, t in zip(u"0123456789", u"₀₁₂₃₄₅₆₇₈₉")}
    tries = 0
    #find starting BMG
    while tries < max_tries:
            comp = randComp_constrict(comp_given, noc)
            elem = pickElem_constrict(elem_given, element_list, noc)
            alloy = getAlloy(elem, comp)
            enthalpy = calcMixingEnthalpy(elem, comp, mixing_enthalpies_AB)
            entropy = calcConfigEntropy(comp)
            delta = calcDelta(elem, comp, atomicRadii)
            r_c = calcCritCoolRate(elem, comp,
                     	           mixing_enthalpies_AB,
                     		   densities, atomic_weights,
                     		   meltingTemperatures, atomicRadii)
            b_isBMG = isBMG(enthalpy, entropy, delta)

            if b_isBMG :
                columns = elem + [u"ΔHmix/(kJ·mol\u207B\u00B9)",
				  u"ΔSmix/(J·K\u207B\u00B9·mol\u207B\u00B9)",
 				  "δ/(%)", u"R_C/(K·s\u207B\u00B9)",
 				  "is BMG?"]
                df = pd.DataFrame(columns = columns)
                values = comp + [enthalpy, entropy, delta, r_c, b_isBMG]
                data = dict(zip(columns, values))
                row = pd.Series(data, name = alloy.translate(nummap))
                #row = pd.Series(data, name = alloy)

                df = df.append(row)

            tries = tries + 1
            if tries >= max_tries:
                print('Number of tries exceeded maximum number of tries.')
                break

    #vary composition
    tries = 0
    while len(df.index) < cand_Num:
            comp = varyComp(comp, noc, 7)
            alloy = getAlloy(elem, comp)
            enthalpy = calcMixingEnthalpy(elem, comp, mixing_enthalpies_AB)
            entropy = calcConfigEntropy(comp)
            delta = calcDelta(elem, comp, atomicRadii)
            r_c = calcCritCoolRate(elem, comp,
                     	           mixing_enthalpies_AB,
                     		   densities, atomic_weights,
                     		   meltingTemperatures, atomicRadii)
            b_isBMG = isBMG(enthalpy, entropy, delta)

            if b_isBMG :
                values = comp + [enthalpy, entropy, delta, r_c, b_isBMG]
                data = dict(zip(columns, values))
                row = pd.Series(data, name = alloy.translate(nummap))
                #row = pd.Series(data, name = alloy)
                if not(alloy.translate(nummap) in df.index):
                    df = df.append(row)
                    tries = 0

            tries = tries + 1
            if tries >= max_tries:
                print('Number of tries exceeded maximum number of tries.')
                break
                
    return df

# striclty minimizes R_C by generating random alloys and only accepting new 
# alloys when R_C is reduced
def minimize_rc(noc, cand_Num = 1000, max_tries = 100, 
                elem_given = [], comp_given = [],
                element_list = element_list,
                mixing_enthalpies_AB = mixing_enthalpies_AB,
                atomicRadii = atomicRadii,
                meltingTemperatures = meltingTemperatures,
                densities = densities):
    
    nummap = {ord(c): ord(t) for c, t in zip(u"0123456789", u"₀₁₂₃₄₅₆₇₈₉")}
    #define starting comp
    comp = randComp_constrict(comp_given, noc)
    elem = pickElem_constrict(elem_given, element_list, noc)
    alloy = getAlloy(elem, comp)
    enthalpy = calcMixingEnthalpy(elem, comp, mixing_enthalpies_AB)
    entropy = calcConfigEntropy(comp)
    delta = calcDelta(elem, comp, atomicRadii)
    r_c = calcCritCoolRate(elem, comp,
                     	   mixing_enthalpies_AB,
                     	   densities, atomic_weights,
                           meltingTemperatures, atomicRadii)
    b_isBMG = isBMG(enthalpy, entropy, delta)
    columns = elem + [u"ΔHmix/(kJ·mol\u207B\u00B9)",
                      u"ΔSmix/(J·K\u207B\u00B9·mol\u207B\u00B9)",
 	 	      "δ/(%)", 
                      u"R_C/(K·s\u207B\u00B9)",
 		      "is BMG?"]
    df = pd.DataFrame(columns = columns)
    values = comp + [enthalpy, entropy, delta, r_c, b_isBMG]
    data = dict(zip(columns, values))
    row = pd.Series(data, name = alloy.translate(nummap))
    #row = pd.Series(data, name = alloy)
    
    df = df.append(row)

    #vary composition
    tries = 0
    while len(df.index) < cand_Num:
            prev_rc = r_c
            comp = varyComp(comp, noc, 5)
            alloy = getAlloy(elem, comp)
            enthalpy = calcMixingEnthalpy(elem, comp, mixing_enthalpies_AB)
            entropy = calcConfigEntropy(comp)
            delta = calcDelta(elem, comp, atomicRadii)
            new_rc = calcCritCoolRate(elem, comp,
                     	              mixing_enthalpies_AB,
                     		      densities, atomic_weights,
                     		      meltingTemperatures, atomicRadii)
            b_isBMG = isBMG(enthalpy, entropy, delta)

            if new_rc < prev_rc:
                tries = 0
                r_c = new_rc
                values = comp + [enthalpy, entropy, delta, r_c, b_isBMG]
                data = dict(zip(columns, values))
                row = pd.Series(data, name = alloy.translate(nummap))
                #row = pd.Series(data, name = alloy)
                if not(alloy.translate(nummap) in df.index)and b_isBMG:
                    df = df.append(row)
            else:
                tries = tries + 1
                if tries >= max_tries:
                    print('Number of tries exceeded maximum number of tries.')
                    break
                
    return df

# minizes R_C with a certain probabilty to avoid being trapped in local 
# minimal by allowing steps toward higher R_Cs with a low but non-zero
# probability
def minimize_rc_basic_MonteCarlo(noc, cand_Num = 1000, max_tries = 100000, 
                                 elem_given = [], comp_given = [], max_tries_ord = 2,
                                 element_list = element_list,
                                 mixing_enthalpies_AB = mixing_enthalpies_AB,
                                 atomicRadii = atomicRadii,
                                 meltingTemperatures = meltingTemperatures,
                                 densities = densities):
    
    
    nummap = {ord(c): ord(t) for c, t in zip(u"0123456789", u"₀₁₂₃₄₅₆₇₈₉")}
    tries = 0
    #find starting BMG
    while tries < max_tries:
            comp = randComp_constrict(comp_given, noc)
            elem = pickElem_constrict(elem_given, element_list, noc)
            alloy = getAlloy(elem, comp)
            enthalpy = calcMixingEnthalpy(elem, comp, mixing_enthalpies_AB)
            entropy = calcConfigEntropy(comp)
            delta = calcDelta(elem, comp, atomicRadii)
            r_c = calcCritCoolRate(elem, comp,
                     	           mixing_enthalpies_AB,
                     		   densities, atomic_weights,
                     		   meltingTemperatures, atomicRadii)
            b_isBMG = isBMG(enthalpy, entropy, delta)

            if b_isBMG :
                columns = elem + [u"ΔHmix/(kJ·mol\u207B\u00B9)",
				  u"ΔSmix/(J·K\u207B\u00B9·mol\u207B\u00B9)",
 				  "δ/(%)", u"R_C/(K·s\u207B\u00B9)",
 				  "is BMG?"]
                df = pd.DataFrame(columns = columns)
                values = comp + [enthalpy, entropy, delta, r_c, b_isBMG]
                data = dict(zip(columns, values))
                row = pd.Series(data, name = alloy.translate(nummap))
                #row = pd.Series(data, name = alloy)

                df = df.append(row)
                print()
                print('Starting BMG found. Tries: {:8d}/{:8d}.'.format(tries, max_tries))
                break

            tries = tries + 1
            if tries >= max_tries:
                print('Number of tries exceeded maximum number of tries.')
                break
                
            print('Searching starting BMG. Tries: {:8d}/{:8d}.'.format(tries, max_tries), 
                                                                       end = '\r', flush = True)

    #vary composition
    tries = 0
    acc_tries = 0
    acc = 0
    num_up = 1
    num_down = 1
    while len(df.index) < cand_Num:
            #calc new alloy
            prev_rc = r_c
            comp = varyComp(comp, noc, random.randint(1, 15))
            alloy = getAlloy(elem, comp)
            enthalpy = calcMixingEnthalpy(elem, comp, mixing_enthalpies_AB)
            entropy = calcConfigEntropy(comp)
            delta = calcDelta(elem, comp, atomicRadii)
            new_rc = calcCritCoolRate(elem, comp,
                     	              mixing_enthalpies_AB,
                     		      densities, atomic_weights,
                     		      meltingTemperatures, atomicRadii)
            b_isBMG = isBMG(enthalpy, entropy, delta)
            
            #acceptance function
            accept_value = norm.cdf(prev_rc - new_rc, 3, 3)
            random.seed()
            accept_level = random.random() 
            acc_tries = acc_tries + 1
         
            if accept_level < accept_value:
                
                if prev_rc > new_rc:
                    num_down = num_down + 1
                elif prev_rc < new_rc:
                    num_up = num_up + 1
                else:
                    pass
                
                acc = acc + 1
                r_c = new_rc
                values = comp + [enthalpy, entropy, delta, r_c, b_isBMG]
                data = dict(zip(columns, values))
                row = pd.Series(data, name = alloy.translate(nummap))
                #row = pd.Series(data, name = alloy)
                if not(alloy.translate(nummap) in df.index) and b_isBMG:
                    df = df.append(row)
                    tries = 0
            else:
                tries = tries + 1
                if tries >= max_tries:
                    print('Number of tries exceeded maximum number of tries.')
                    break 
            print('Acceptance level: {:5.1f}%. r_c up/down: {:5.2f}. Candidate #{:6d} of {:6d}. Tries: {:8d}/{:8d}.'.format(acc / acc_tries * 100,
                                                                             num_up / num_down,
                                                                             len(df.index), cand_Num,
                                                                             tries, max_tries), 
                                                                             end = '\r', flush = True)
    return df
