# Supplementary material for: Exploring the Phase Space of Multi-Principal-Element Alloys and Predicting the Formation of Bulk Metallic Glasses
Source: Entropy (Basel). 2020 Mar 2;22(3):292. doi: 10.3390/e22030292 (PMC7516748; doi:10.3390/e22030292)
Supplement: Supplementary file 1 [file entropy-22-00292-s001.zip › database/atomic_weights.txt]

Ag 107.87
Al 26.982
Au 196.97
B 10.81
Be 9.0122
C 12.011
Ca 40.078
Co 58.933
Cr 51.996
Cu 63.546
Dy 162.50
Er 167.26
Fe 55.845
Gd 157.25
Ge 72.630
Hf 178.49
Li 6.94
Mg 24.305
Mn 54.938
Mo 95.95
Nb 92.906
Nd 144.24
Ni 58.693
P 30.974
Pd 106.42
Pt 195.08
Sc 44.956
Si 28.085
Sn 118.71
Sr 87.62
Ta 180.95
Tb 158.93 
Ti 47.867
V 50.942
W 183.84
Y 88.906
Yb 173.05
Zn 65.38
Zr 91.224
