# Supplementary material for: Exploring the Phase Space of Multi-Principal-Element Alloys and Predicting the Formation of Bulk Metallic Glasses
Source: Entropy (Basel). 2020 Mar 2;22(3):292. doi: 10.3390/e22030292 (PMC7516748; doi:10.3390/e22030292)
Supplement: Supplementary file 1 [file entropy-22-00292-s001.zip › database/atomicRadii.txt]

Ag 1.445
Al 1.432
Au 1.442
B 0.820
Be 1.128
C 0.773
Ca 1.976
Co 1.251
Cr 1.249
Cu 1.278
Dy 1.774
Er 1.756
Fe 1.241
Gd 1.801
Ge 1.240
Hf 1.578
Li 1.519
Mg 1.601
Mn 1.350
Mo 1.363
Nb 1.429
Nd 1.640
Ni 1.246
P 1.060
Pd 1.375
Pt 1.387
Sc 1.641
Si 1.153
Sn 1.620
Sr 2.152
Ta 1.430
Tb 1.781
Ti 1.462
V 1.316
W 1.367
Y 1.802
Yb 1.700
Zn 1.395
Zr 1.603
