# Supplementary material for: Exploring the Phase Space of Multi-Principal-Element Alloys and Predicting the Formation of Bulk Metallic Glasses
Source: Entropy (Basel). 2020 Mar 2;22(3):292. doi: 10.3390/e22030292 (PMC7516748; doi:10.3390/e22030292)
Supplement: Supplementary file 1 [file entropy-22-00292-s001.zip › database/densities.txt]

Ag 10490
Al 2700
Au 19300
B 2460
Be 1848
C 2260
Ca 1550
Co 8900
Cr 7140
Cu 8920
Dy 8551
Er 9066
Fe 7874
Gd 7901
Ge 5323
Hf 13310
Li 535
Mg 1738
Mn 7470
Mo 10280
Nb 8570
Nd 7010
Ni 8908
P 1823
Pd 12023
Pt 21090
Sc 2985
Si 2330
Sn 7310
Sr 2630
Ta 16650
Tb 8219
Ti 6511
V 6110
W 19250
Y 4472
Yb 6570
Zn 7140
Zr 6511
