# Supplementary material for: Exploring the Phase Space of Multi-Principal-Element Alloys and Predicting the Formation of Bulk Metallic Glasses
Source: Entropy (Basel). 2020 Mar 2;22(3):292. doi: 10.3390/e22030292 (PMC7516748; doi:10.3390/e22030292)
Supplement: Supplementary file 1 [file entropy-22-00292-s001.zip › database/electronegativity.txt]

Ag 1.93
Al 1.61
Au 2.54
B 2.04
Be 1.57
C 2.55
Ca 1.00
Co 1.88
Cr 1.66
Cu 1.90
Dy 1.22
Er 1.24
Fe 1.83
Gd 1.20
Ge 2.01
Hf 1.30
Li 0.98
Mg 1.31
Mn 1.55
Mo 2.16
Nb 1.60
Nd 1.14
Ni 1.91
P 2.19
Pd 2.20
Pt 2.28
Sc 1.36
Si 1.90
Sn 1.96
Sr 0.95
Ta 1.50
Tb 1.10
Ti 1.54
V 1.63
W 2.36
Y 1.22
Yb 1.10
Zn 1.65
Zr 1.33
