# Supplementary material for: Exploring the Phase Space of Multi-Principal-Element Alloys and Predicting the Formation of Bulk Metallic Glasses
Source: Entropy (Basel). 2020 Mar 2;22(3):292. doi: 10.3390/e22030292 (PMC7516748; doi:10.3390/e22030292)
Supplement: Supplementary file 1 [file entropy-22-00292-s001.zip › database/elements.txt]

Ag 
Al
Au 
B 
Be 
C 
Ca 
Co 
Cr 
Cu 
Dy 
Er 
Fe 
Gd
Ge
Hf 
Li 
Mg 
Mn 
Mo 
Nb
Nd
Ni 
P 
Pd 
Pt 
Sc 
Si
Sn 
Sr 
Ta 
Tb 
Ti 
V 
W 
Y 
Yb 
Zn 
Zr 
