# Supplementary material for: Exploring the Phase Space of Multi-Principal-Element Alloys and Predicting the Formation of Bulk Metallic Glasses
Source: Entropy (Basel). 2020 Mar 2;22(3):292. doi: 10.3390/e22030292 (PMC7516748; doi:10.3390/e22030292)
Supplement: Supplementary file 1 [file entropy-22-00292-s001.zip › database/meltingTemperatures.txt]

Ag 1234.93
Al 933.47
Au 1337.33
B 2348
Be 1560
C 3823
Ca 1115
Co 1768
Cr 2180
Cu 1357.77
Dy 1685
Er 1770
Fe 1811
Gd 1586
Ge 1211.4
Hf 2506
Li 453.69
Mg 923
Mn 1519
Mo 2896
Nb 2750
Nd 1294
Ni 1728
P 317.3
Pd 1828.05
Pt 2041.4
Sc 1814
Si 1687
Sn 505.08
Sr 1050
Ta 3290
Tb 1629
Ti 1941
V 2183
W 3695
Y 1799
Yb 1092
Zn 692.68
Zr 2128
