# Supplementary material for: Exploring the Phase Space of Multi-Principal-Element Alloys and Predicting the Formation of Bulk Metallic Glasses
Source: Entropy (Basel). 2020 Mar 2;22(3):292. doi: 10.3390/e22030292 (PMC7516748; doi:10.3390/e22030292)
Supplement: Supplementary file 1 [file entropy-22-00292-s001.zip › database/mixing_enthalpies_AB.txt]

Ag-Al -5.928
Ag-Au -5.535
Ag-B 3.938
Ag-Be 5.809
Ag-C -32.866
Ag-Ca -28.490
Ag-Co 18.856
Ag-Cr 26.728
Ag-Cu 2.132
Ag-Dy -28.729
Ag-Er -28.611
Ag-Fe 27.889
Ag-Gd -28.732
Ag-Ge -6.957
Ag-Hf -12.410
Ag-Li -15.828
Ag-Mg -10.645
Ag-Mn 12.475
Ag-Mo 36.982
Ag-Na 0.641
Ag-Nb 16.161
Ag-Nd -28.768
Ag-Ni 15.268
Ag-P -20.465
Ag-Pd -7.361
Ag-Pt -0.938
Ag-Sc -27.907
Ag-Si -4.963
Ag-Sn -4.674
Ag-Sr -27.111
Ag-Ta 14.830
Ag-Tb -28.857
Ag-Ti -1.571
Ag-V 16.651
Ag-W 42.751
Ag-Y -28.732
Ag-Yb -27.699
Ag-Zn -4.828
Ag-Zr -20.023
Al-Au -25.043
Al-B -0.155
Al-Be 0.044
Al-C -34.691
Al-Ca -9.239
Al-Co -29.069
Al-Cr -20.325
Al-Cu -10.462
Al-Dy -45.906
Al-Er -45.910
Al-Fe -21.563
Al-Gd -45.831
Al-Ge -1.990
Al-Hf -49.846
Al-Li -3.384
Al-Mg -1.662
Al-Mn -29.189
Al-Mo -16.661
Al-Na 13.621
Al-Nb -29.822
Al-Nd -45.759
Al-Ni -32.546
Al-P -21.178
Al-Pd -57.258
Al-Pt -56.190
Al-Sc -45.215
Al-Si -2.360
Al-Sn 4.124
Al-Sr -6.382
Al-Ta -30.751
Al-Tb -46.107
Al-Ti -40.481
Al-V -26.936
Al-W -13.796
Al-Y -45.831
Al-Yb -34.184
Al-Zn 0.637
Al-Zr -54.988
Au-B -5.169
Au-Be -0.634
Au-C -22.144
Au-Ca -60.338
Au-Co 7.139
Au-Cr -0.209
Au-Cu -8.803
Au-Dy -71.813
Au-Er -72.058
Au-Fe 7.993
Au-Gd -71.308
Au-Ge -12.882
Au-Hf -61.894
Au-Li -38.113
Au-Mg -32.334
Au-Mn -11.163
Au-Mo 3.432
Au-Na -14.058
Au-Nb -31.550
Au-Nd -70.957
Au-Ni 7.099
Au-P -17.414
Au-Pd 0.116
Au-Pt 4.380
Au-Sc -72.671
Au-Si -16.550
Au-Sn -13.872
Au-Sr -58.203
Au-Ta -31.795
Au-Tb -72.130
Au-Ti -46.620
Au-V -18.977
Au-W 11.424
Au-Y -71.308
Au-Yb -64.436
Au-Zn -18.781
Au-Zr -72.061
B-Be -0.035
B-C -10.105
B-Ca -12.227
B-Co -32.872
B-Cr -39.939
B-Cu -8.788
B-Dy -54.815
B-Er -55.562
B-Fe -35.223
B-Gd -53.704
B-Ge 11.315
B-Hf -72.460
B-Li -5.232
B-Mg -3.590
B-Mn -40.640
B-Mo -43.383
B-Na 17.141
B-Nb -62.397
B-Nd -52.858
B-Ni -32.221
B-P 0.486
B-Pd -33.365
B-Pt -37.469
B-Sc -58.830
B-Si 3.231
B-Sn 17.073
B-Sr -8.018
B-Ta -61.813
B-Tb -54.987
B-Ti -65.046
B-V -50.402
B-W -40.194
B-Y -53.704
B-Yb -39.044
B-Zn 4.073
B-Zr -77.198
Be-C -15.007
Be-Ca -10.789
Be-Co -5.760
Be-Cr -8.994
Be-Cu -1.642
Be-Dy -31.609
Be-Er -32.232
Be-Fe -5.500
Be-Gd -30.647
Be-Ge 8.474
Be-Hf -37.493
Be-Li -4.409
Be-Mg -2.860
Be-Mn -12.014
Be-Mo -8.653
Be-Na 16.010
Be-Nb -25.790
Be-Nd -29.927
Be-Ni -6.068
Be-P -3.701
Be-Pd -9.967
Be-Pt -11.950
Be-Sc -35.173
Be-Si 2.117
Be-Sn 14.144
Be-Sr -6.991
Be-Ta -25.594
Be-Tb -31.710
Be-Ti -31.025
Be-V -17.881
Be-W -5.262
Be-Y -30.647
Be-Yb -22.652
Be-Zn 3.412
Be-Zr -42.226
C-Ca -74.170
C-Co -50.070
C-Cr -68.931
C-Cu -40.837
C-Dy -116.930
C-Er -117.343
C-Fe -57.409
C-Gd -116.270
C-Ge -16.376
C-Hf -126.125
C-Li -58.927
C-Mg -52.195
C-Mn -73.155
C-Mo -74.378
C-Na -41.458
C-Nb -107.232
C-Nd -115.786
C-Ni -46.676
C-P -4.422
C-Pd -40.535
C-Pt -39.153
C-Sc -118.734
C-Si -20.936
C-Sn -21.586
C-Sr -72.065
C-Ta -106.509
C-Tb -117.235
C-Ti -113.632
C-V -88.800
C-W -67.811
C-Y -116.270
C-Yb -100.116
C-Zn -31.311
C-Zr -133.643
Ca-Co -4.604
Ca-Cr 29.689
Ca-Cu -13.766
Ca-Dy 5.110
Ca-Er 6.066
Ca-Fe 17.739
Ca-Gd 3.842
Ca-Ge -35.028
Ca-Hf 29.846
Ca-Li -0.723
Ca-Mg -3.217
Ca-Mn 11.566
Ca-Mo 47.707
Ca-Na 1.021
Ca-Nb 53.976
Ca-Nd 2.885
Ca-Ni -14.231
Ca-P -67.760
Ca-Pd -70.440
Ca-Pt -62.224
Ca-Sc 10.848
Ca-Si -22.627
Ca-Sn -31.739
Ca-Sr 0.517
Ca-Ta 50.792
Ca-Tb 5.142
Ca-Ti 33.897
Ca-V 35.225
Ca-W 48.458
Ca-Y 3.842
Ca-Yb 2.665
Ca-Zn -13.546
Ca-Zr 27.444
Co-Cr -4.444
Co-Cu 6.373
Co-Dy -22.603
Co-Er -23.748
Co-Fe -0.561 
Co-Gd -20.884
Co-Ge -19.845
Co-Hf -34.285
Co-Li 8.687
Co-Mg 0.853
Co-Mn -5.132
Co-Mo -4.871
Co-Na 40.826
Co-Nb -24.274
Co-Nd -19.586
Co-Ni -0.218
Co-P -48.601
Co-Pd -1.469
Co-Pt -7.163
Co-Sc -29.328
Co-Si -32.177
Co-Sn -11.134
Co-Sr 2.178
Co-Ta -23.675
Co-Tb -22.687
Co-Ti -27.948
Co-V -13.855
Co-W -1.400
Co-Y -20.884
Co-Yb -21.397
Co-Zn -12.061
Co-Zr -39.611
Cr-Cu 12.385
Cr-Dy 9.029
Cr-Er 7.634
Cr-Fe -1.488
Cr-Gd 11.073
Cr-Ge -17.303
Cr-Hf -9.148
Cr-Li 35.441
Cr-Mg 21.854
Cr-Mn 2.141
Cr-Mo 0.382
Cr-Na 70.682
Cr-Nb -7.122
Cr-Nd 12.642
Cr-Ni -6.645
Cr-P -62.888
Cr-Pd -14.520
Cr-Pt -24.318
Cr-Sc 0.678
Cr-Si -31.548
Cr-Sn -1.632
Cr-Sr 38.624
Cr-Ta -6.653
Cr-Tb 9.063
Cr-Ti -7.348
Cr-V -1.937
Cr-W 0.951
Cr-Y -11.073
Cr-Yb 21.905
Cr-Zn -2.247
Cr-Zr -11.775
Cu-Dy -21.805
Cu-Er -22.115
Cu-Fe 12.882
Cu-Gd -21.248
Cu-Ge -9.782
Cu-Hf -16.551
Cu-Li -4.737
Cu-Mg -4.888
Cu-Mn 3.682
Cu-Mo 18.450
Cu-Na 15.349
Cu-Nb 2.523
Cu-Nd -20.839
Cu-Ni 3.495
Cu-P -30.182
Cu-Pd -13.697
Cu-Pt -12.264
Cu-Sc -23.522
Cu-Si -12.339
Cu-Sn -4.177
Cu-Sr -10.285
Cu-Ta 1.808
Cu-Tb -21.888
Cu-Ti -8.818
Cu-V 4.892
Cu-W 22.327
Cu-Y -21.248
Cu-Yb -16.882
Cu-Zn -5.679
Cu-Zr -22.135
Dy-Er 0.020
Dy-Fe -2.954
Dy-Gd 0.034
Dy-Ge -68.128
Dy-Hf 10.078
Dy-Li 8.730
Dy-Mg -7.383
Dy-Mn -2.846
Dy-Mo 21.372
Dy-Na 29.098
Dy-Nb 27.002
Dy-Nd 0.110
Dy-Ni -31.717
Dy-P -122.590
Dy-Pd -83.108
Dy-Pt -83.245
Dy-Sc 0.615
Dy-Si -64.862
Dy-Sn -60.303
Dy-Sr 11.379
Dy-Ta 24.726
Dy-Tb 0.000
Dy-Ti 13.477
Dy-V 14.635
Dy-W 20.811
Dy-Y 0.034
Dy-Yb 5.684
Dy-Zn -35.689
Dy-Zr 8.160
Er-Fe -4.347
Er-Gd 0.105
Er-Ge -67.805
Er-Hf 9.155
Er-Li 9.384
Er-Mg -7.015
Er-Mn -3.789
Er-Mo 19.568
Er-Na 30.198
Er-Nb 25.402
Er-Nd 0.223
Er-Ni -32.787
Er-P -122.756
Er-Pd -83.626
Er-Pt -84.188
Er-Sc 0.417
Er-Si -65.003
Er-Sn -59.540
Er-Sr 12.525
Er-Ta 23.185
Er-Tb 0.020
Er-Ti 12.400
Er-V 13.345
Er-W 18.880
Er-Y 0.105
Er-Yb 12.216
Er-Zn -35.515
Er-Zr 7.355
Fe-Gd -0.895
Fe-Ge -14.352
Fe-Hf -20.198
Fe-Li 26.785
Fe-Mg 15.778
Fe-Mn 0.290
Fe-Mo -1.975
Fe-Na 62.342
Fe-Nb -15.497
Fe-Nd 0.672
Fe-Ni -1.542
Fe-P -52.762
Fe-Pd -4.234
Fe-Pt -12.945
Fe-Sc -11.283
Fe-Si -28.936
Fe-Sn -1.024
Fe-Sr 26.099
Fe-Ta -14.811
Fe-Tb -2.965
Fe-Ti -16.527
Fe-V -7.057
Fe-W -0.057
Fe-Y -0.895
Fe-Yb 10.060
Fe-Zn -3.389
Fe-Zr -24.098
Gd-Ge -68.481
Gd-Hf 11.410
Gd-Li 7.907
Gd-Mg -7.799
Gd-Mn -1.434
Gd-Mo 24.004
Gd-Na 27.737
Gd-Nb 29.302
Gd-Nd 0.022
Gd-Ni -30.100
Gd-P -122.284
Gd-Pd -82.235
Gd-Pt -81.783
Gd-Sc 0.934
Gd-Si -64.588
Gd-Sn -61.261
Gd-Sr 9.860
Gd-Ta 26.945
Gd-Tb 0.034
Gd-Ti 15.030
Gd-V 16.512
Gd-W 23.632 
Gd-Y 0.000
Gd-Yb 5.162
Gd-Zn -35.840
Gd-Zr 9.312
Ge-Hf -64.928
Ge-Li -22.182
Ge-Mg -14.310
Ge-Mn -29.765
Ge-Mo -12.960
Ge-Na -9.229
Ge-Nb -36.348
Ge-Nd -68.761
Ge-Ni -22.003
Ge-P -4.582
Ge-Pd -42.550
Ge-Pt -36.973
Ge-Sc -65.435
Ge-Si 2.312
Ge-Sn 0.033
Ge-Sr -34.763
Ge-Ta -37.341
Ge-Tb -68.426
Ge-Ti -51.333
Ge-V -30.133
Ge-W -7.549
Ge-Y -68.481
Ge-Yb -58.283
Ge-Zn -2.866
Ge-Zr -72.582
Hf-Li 30.675
Hf-Mg 7.279
Hf-Mn -11.791
Hf-Mo -3.871
Hf-Na 63.660
Hf-Nb 3.859
Hf-Nd 12.496
Hf-Ni -41.593
Hf-P -131.549
Hf-Pd -79.275
Hf-Pt -88.205
Hf-Sc 5.087
Hf-Si -72.113
Hf-Sn -49.183
Hf-Sr 40.378
Hf-Ta 2.866
Hf-Tb 10.128
Hf-Ti 0.148
Hf-V -2.182
Hf-W -6.347
Hf-Y 11.410
Hf-Yb 23.419
Hf-Zn -31.405
Hf-Zr -0.199
Li-Mg -0.330
Li-Mn 19.769
Li-Mo 50.726
Li-Na 3.431
Li-Nb 52.221
Li-Nd 7.276
Li-Ni 0.963
Li-P -47.699
Li-Pd -41.939
Li-Pt -34.565
Li-Sc 12.562
Li-Si -13.034
Li-Sn -18.260
Li-Sr -0.277 
Li-Ta 49.709
Li-Tb 8.773
Li-Ti 34.854
Li-V 38.228
Li-W 52.198
Li-Y 7.907
Li-Yb 8.635
Li-Zn -6.893
Li-Zr 27.841
Mg-Mn 8.038
Mg-Mo 34.081
Mg-Na 10.297
Mg-Nb 29.510
Mg-Nd -8.115
Mg-Ni -5.603
Mg-P -39.651
Mg-Pd -42.865
Mg-Pt -37.715
Mg-Sc -5.023
Mg-Si -9.029
Mg-Sn -8.665
Mg-Sr -1.419
Mg-Ta 27.496
Mg-Tb -7.420
Mg-Ti 13.542
Mg-V 21.110
Mg-W 36.334
Mg-Y -7.799
Mg-Yb -6.626
Mg-Zn -3.445
Mg-Zr 3.228
Mn-Mo 4.945
Mn-Na 48.845
Mn-Nb -3.695
Mn-Nd -0.348
Mn-Ni -8.121
Mn-P -69.941
Mn-Pd -22.432
Mn-Pt -28.155
Mn-Sc -8.364
Mn-Si -39.130
Mn-Sn -18.439
Mn-Sr 18.601
Mn-Ta -3.800
Mn-Tb -2.857
Mn-Ti -8.094
Mn-V -0.708
Mn-W 6.299
Mn-Y -1.434
Mn-Yb 7.267
Mn-Zn -13.346
Mn-Zr -15.129
Mo-Na 94.161
Mo-Nb -5.583
Mo-Nd 26.029
Mo-Ni -7.283
Mo-P -67.758
Mo-Pd -14.457
Mo-Pt -27.547
Mo-Sc 10.507
Mo-Si -30.748
Mo-Sn 7.338
Mo-Sr 59.291
Mo-Ta -4.858
Mo-Tb 21.464
Mo-Ti -3.507
Mo-V 0.010
Mo-W -0.221
Mo-Y -1.434
Mo-Yb 37.135
Mo-Zn 4.233
Mo-Zr -5.988
Na-Nb 93.394
Na-Nd 26.638
Na-Ni 32.205
Na-P -26.502
Na-Pd -14.494
Na-Pt -0.529
Na-Sc 34.725
Na-Si 5.705
Na-Sn -8.514
Na-Sr -1.756
Na-Ta 90.076
Na-Tb 29.272
Na-Ti 68.090
Na-V 72.850
Na-W 97.779
Na-Y 27.737
Na-Yb 15.744
Na-Zn 6.084
Na-Zr 59.194
Nb-Ni -29.505
Nb-P -104.320
Nb-Pd -52.036
Nb-Pt -65.856
Nb-Sc 17.614
Nb-Si -51.141
Nb-Sn -14.420
Nb-Sr 66.480
Nb-Ta 0.026
Nb-Tb 27.124
Nb-Ti 1.975
Nb-V -1.034
Nb-W -8.253
Nb-Y 29.302
Nb-Yb 43.172
Nb-Zn -9.194
Nb-Zr 3.945
Nd-Ni -29.505
Nd-P -104.320
Nd-Pd -52.036 
Nd-Pt -65.856
Nd-Sc 17.614
Nd-Si -51.141
Nd-Sn -14.420
Nd-Sr 66.480
Nd-Ta 0.026
Nd-Tb 27.124
Nd-Ti 1.975
Nd-V -1.034
Nd-W -8.253
Nd-Y 29.302
Nd-Yb 43.172
Nd-Zn -9.194
Nd-Zr 3.945
Ni-P -46.731
Ni-Pd -0.063
Ni-Pt -4.701
Ni-Sc -37.938
Ni-Si -33.721
Ni-Sn -15.136
Ni-Sr -7.983
Ni-Ta -28.894
Ni-Tb -31.834
Ni-Ti -34.085
Ni-V -17.858
Ni-W -3.127
Ni-Y -30.100
Ni-Yb -19.967
Ni-Zn -15.802
Ni-Zr -47.566
P-Pd -50.177
P-Pt -48.623
P-Sc -122.171
P-Si -8.983
P-Sn -7.061
P-Sr -66.062
P-Ta -103.967
P-Tb -123.096
P-Ti -114.051
P-V -84.232
P-W -60.682
P-Y -122.284
P-Yb -102.733
P-Zn -18.004
P-Zr -141.068
Pd-Pt 1.923
Pd-Sc -85.489
Pd-Si -49.576
Pd-Sn 1.510
Pd-Sr -67.265
Pd-Ta -51.714
Pd-Tb -83.456
Pd-Ti -63.939
Pd-V -35.111
Pd-W -6.433
Pd-Y -82.235
Pd-Yb -72.426
Pd-Zn -40.860
Pd-Zr -89.431
Pt-Sc -88.108
Pt-Si -48.796
Pt-Sn -37.349
Pt-Sr -57.082
Pt-Ta -64.913
Pt-Tb -83.596
Pt-Ti -73.698
Pt-V -45.250
Pt-W -20.008
Pt-Y -82.235
Pt-Yb -68.609
Pt-Zn -37.086
Pt-Zr -98.025
Sc-Si -64.981
Sc-Sn -54.997
Sc-Sr 17.991
Sc-Ta 15.706
Sc-Tb 0.618
Sc-Ti 7.408
Sc-V 7.037
Sc-W 9.137
Sc-Y 0.934
Sc-Yb 8.417
Sc-Zn -34.210
Sc-Zr 3.976
Si-Sn 6.277
Si-Sr -20.004
Si-Ta -51.555
Si-Tb -65.130
Si-Ti -60.811
Si-V -42.664
Si-W -26.649
Si-Y -64.588
Si-Yb -50.738
Si-Zn -0.845
Si-Zr -78.397
Sn-Sr -32.944
Sn-Ta -16.181
Sn-Tb -60.622
Sn-Ti -34.341
Sn-V -13.040
Sn-W 13.159
Sn-Y -61.261
Sn-Yb -53.659
Sn-Zn 1.056
Sn-Zr -57.527
Sr-Ta 62.966
Sr-Tb 11.454
Sr-Ti 44.061
Sr-V 44.805
Sr-W 60.364
Sr-Y 9.860
Sr-Yb 9.562
Sr-Zn -11.969
Sr-Zr 37.849
Ta-Tb 24.838
Ta-Ti 1.388
Ta-V -1.007
Ta-W -7.298
Ta-Y 26.945
Ta-Yb 40.505
Ta-Zn -10.401
Ta-Zr 2.739
Tb-Ti 13.537
Tb-V 14.694
Tb-W 20.901
Tb-Y 0.034
Tb-Yb 5.719
Tb-Zn -35.840
Tb-Zr 8.200
Ti-V -1.650
Ti-W -5.636
Ti-Y 15.030
Ti-Yb 26.716
Ti-Zn -22.324
Ti-Zr -0.222
V-W -0.793
V-Y 16.512
V-Yb 27.610
V-Zn -8.834
V-Zr -3.629
W-Y 23.632
W-Yb 37.221
W-Zn 7.684
W-Zr -8.904
Y-Yb 5.162
Y-Zn -35.840
Y-Zr 9.312
Yb-Zn -29.033
Yb-Zr 21.348
Zn-Zr -36.735
