# Supplementary material for: Exploring the Phase Space of Multi-Principal-Element Alloys and Predicting the Formation of Bulk Metallic Glasses
Source: Entropy (Basel). 2020 Mar 2;22(3):292. doi: 10.3390/e22030292 (PMC7516748; doi:10.3390/e22030292)
Supplement: Supplementary file 1 [file entropy-22-00292-s001.zip › database/valenceElectronConc.txt]

Ag 11
Al 3
Au 11
B 3
Be 2
C 4
Ca 2
Co 9
Cr 6
Cu 11
Dy 3
Er 3
Fe 8
Gd 3
Ge 4
Hf 4
Li 1
Mg 2
Mn 7
Mo 6
Nb 5
Nd 3
Ni 10
P 5
Pd 10
Pt 10
Sc 3
Si 4
Sn 4
Sr 2
Ta 5
Tb 3
Ti 4
V 5
W 6
Y 3
Yb 3
Zn 12
Zr 4
