# Supplementary material for: Exploring the Phase Space of Multi-Principal-Element Alloys and Predicting the Formation of Bulk Metallic Glasses
Source: Entropy (Basel). 2020 Mar 2;22(3):292. doi: 10.3390/e22030292 (PMC7516748; doi:10.3390/e22030292)
Supplement: Supplementary file 1 [file entropy-22-00292-s001.zip › ParaCal Ver.5.ipynb]

# %% [code]
# initialize parameters
%matplotlib inline
import alloyGenerator as ag
import matplotlib.pyplot as plt
import re
import paraCalLib as pcl
import seaborn as sns
import time

#save file location, leave empty to save data in program folder
folderpath = ''

# %% [code]
# Calculate parameters for all combination for a given system 
# and save to hard drive with possible micro alloying

# input parameters
alloy_system = 'PdNiP'
elements = re.findall("[A-Z][a-z]*", alloy_system)
noc = len(elements)
step = 1

micro_alloying = False
micro_element = 'Gd'
micro_limit = 1
micro_step = 0.2

start = time.time()
# choose if micro alloying should be carried
if micro_alloying == False:
    df = pcl.ConstructDataFrame(*pcl.CalcParameters(
                                *ag.generateAlloys(elements, step)))
    
elif micro_alloying == True:
    df = pcl.ConstructDataFrame(*pcl.CalcParameters(
                                *ag.generateMicroAlloys(
                                elements, step,
                                micro_element, micro_limit, micro_step)))
    
# print elapsed time
print('Elapsed time: {:.3f} {}'.format(time.time() - start, 'seconds.'))

# convert composition to float and round to 2 decimal places
for element in elements:
    df[element] = df[element].map('{:.2f}'.format)

# round values to 4 decimal places
for label in [u"ΔHmix/(kJ·mol\u207B\u00B9)",
              u"ΔSmix/(J·K\u207B\u00B9·mol\u207B\u00B9)",
              "δ/(%)", 'VEC', "Δχ"]:
    df[label] = df[label].map('{:.4f}'.format)
    df[label] = df[label].map(float)

# add /(at%) to element name for column names
columns = dict(zip(elements, [e + '/(at%)' for e in elements]))
df.rename(columns = columns, inplace = True)

# change naming scheme for micro alloying
if micro_alloying == False:
    alloy_name = ''.join(elements)
elif micro_alloying == True:   
    alloy_name = ''.join(elements)
    alloy_name = alloy_name + '_MicroAlloyed'
    
print('Writing file...')

if folderpath == '':
    df.to_csv(alloy_name + '.csv', sep = ';')
else:
    df.to_csv(folderpath + '/' + alloy_name + '.csv', sep = ';')
    
print('Writing file done!')
print('{} {:.3f} {}'.format('Elapsed time', time.time() - start, 'seconds.'))

# %% [code]
#find nog random bulk metallic glasses with noc components
noc = 3
nog = 10
pcl.findBMGs(noc, nog)

# %% [code]
#find nog random bulk metallic glasses with noc components and given elements and composition
noc = 4
nog = 10
elements_given = ['Zr', 'Y']
comp_given = [40, 10]
pcl.findBMGs(noc, nog, elements_given, comp_given)

# %% [code]
# find a metallic glass and vary its composition to find related glasses
elem_given = ['Pd', 'Ni', 'P']
comp_given = []
noc = 3
nog = 10
number_of_tries = 10000
            
df = pcl.find_and_vary_BMG(noc, nog, number_of_tries , elem_given, comp_given)  

element_columns = [e.strip() for e in re.findall('[A-Z][a-z]?[ ]', " ".join(list(df.columns)))]
atprc_columns = [e + '/(at%)' for e in element_columns]
columns = dict(zip(element_columns, atprc_columns))
df.rename(columns = columns, inplace = True)

df

# %% [code]
#strictly minize R_C starting from a given or random BMG
elem_given = ['Zr','Ti', 'Cu', 'Ni']
comp_given = []
noc = 5
nog = 10
number_of_tries = 10000

df = pcl.minimize_rc(noc, nog, number_of_tries, elem_given, comp_given)

# graph if R_C vs alloy number
alloy_number = [i for i in range(len(df.index))]

sns.lineplot(x = alloy_number,
             y = df['R_C/(K·s⁻¹)'])
plt.yscale('log')
plt.show()

element_columns = [e.strip() for e in re.findall('[A-Z][a-z]?[ ]', " ".join(list(df.columns)))]
atprc_columns = [e + '/(at%)' for e in element_columns]
columns = dict(zip(element_columns, atprc_columns))
df.rename(columns = columns, inplace = True)

df

# %% [code]
# minize R_C with chance of accepting higher R_C
# elem_given = ['Zr','Ti', 'Cu', 'Ni']
elem_given = []
comp_given = []
noc = 4
nog = 10
number_of_tries = 10000

df = pcl.minimize_rc_basic_MonteCarlo(noc, nog, number_of_tries, elem_given, comp_given)
#df.to_csv(folderpath + '/' + 'ParacalExplorerTest.csv', sep = ';', encoding="utf-8-sig")
#df.sort_values(by=['r_c/(K/s)'], ascending = False)
alloy_number = [i + 1  for i in range(len(df.index))]

sns.lineplot(x = alloy_number,
             y = df['R_C/(K·s⁻¹)'])
plt.yscale('log')
plt.title('R_C/(K·s⁻¹) vs alloy number')
plt.show()

desc_rc = df.sort_values(by=['R_C/(K·s⁻¹)'], ascending = False)

sns.lineplot(x = alloy_number,
             y = desc_rc['R_C/(K·s⁻¹)'])
plt.yscale('log')
plt.title('R_C/(K·s⁻¹) vs alloy number; sorted for descending R_C')
plt.show()

sns.scatterplot(x = df['ΔHmix/(kJ·mol⁻¹)'], y = df['R_C/(K·s⁻¹)'])
plt.title('ΔHmix/(kJ·mol⁻¹) vs R_C/(K·s⁻¹)')
plt.show()

sns.scatterplot(x = df['ΔSmix/(J·K⁻¹·mol⁻¹)'], y = df['R_C/(K·s⁻¹)'])
plt.title('ΔSmix/(J·K⁻¹·mol⁻¹) vs R_C/(K·s⁻¹)')
plt.show()

sns.scatterplot(x = df['δ/(%)'], y = df['R_C/(K·s⁻¹)'])
plt.title('δ/(%) vs R_C/(K·s⁻¹)')
plt.show()

element_columns = [e.strip() for e in re.findall('[A-Z][a-z]?[ ]', " ".join(list(df.columns)))]
atprc_columns = [e + '/(at%)' for e in element_columns]
columns = dict(zip(element_columns, atprc_columns))
df.rename(columns = columns, inplace = True)

for e in atprc_columns:
    sns.scatterplot(x = df[e], 
                    y = df['R_C/(K·s⁻¹)'])
    plt.yscale('log')
    plt.title('R_C/(K·s⁻¹) vs ' + e)
    plt.show()
    
df[df['is BMG?'] == True].sort_values(by=['R_C/(K·s⁻¹)'], ascending = True)
